# Supplementary material for: Nutlin-3a induces KRAS mutant/p53 wild type lung cancer specific methuosis-like cell death that is dependent on GFPT2
Source: J Exp Clin Cancer Res. 2023 Dec 14;42:338. doi: 10.1186/s13046-023-02922-8 (PMC10720203; doi:10.1186/s13046-023-02922-8)
Supplement: Supplementary file 2 — Additional file 2. [file 13046_2023_2922_MOESM2_ESM.xlsx]

## Sheet: Suppl. Table1
Suppl. Table 1. IC50* values of nutlin-3a in NSCLC and BEAS-2B cells
	Gene status		cell lines	IC50* values (µM, mean)
				24 h	48 h	72 h
	KRAS WT	p53WT	BEAS2B	47.5	28.03	23.05
			HCC827	>50	41.58	36.09
		p53MT	H1975	>50	36	26.88
			PC9	46.18	34.04	35.81
			PC9GR	37.68	33.9	33.71
			H820	47.91	35.66	25.82
	KRAS MT	p53WT	A549	>50	8.58	4.08
			H460	>50	5.65	3.09
			A427	>50	15.5	4.59
		p53MT	H23	>50	38.62	32.81
			H1573	>50	46.46	38.82
		p53 null	H358	48.33	34.65	24.4
	NRAS MT	p53 null	H1299	46.28	32.36	30.46
*IC50 is the half maximal inhibitory concentration.
*IC50 is the half maximal inhibitory concentration.
Values in µM, and cell viability was tested by up to 50 μM of nutlin-3a. Numbers are defined as follows: >50 (IC50 value above 50 μM).

## Sheet: Suppl. Table2
Suppl. Table 2. List of genes upregulated exclusively in KRAS MT/p53 WT NSCLC cells+ compared to those in KRAS WT cells++.
Gene_ID	Transcript_ID	Gene_Symbol	Description
43	NM_000665,NM_001282449,NM_001302621,NM_001302622	ACHE	acetylcholinesterase (Cartwright blood group)		+: A549, and H460
190	NM_000475	NR0B1	nuclear receptor subfamily 0 group B member 1		++: BEAS2B, and HCC827
203	NM_000476,NM_001318121,NM_001318122	AK1	adenylate kinase 1
218	NM_000691,NM_001135167,NM_001135168,NM_001330150	ALDH3A1	aldehyde dehydrogenase 3 family member A1
286	NM_000037,NM_001142445,NM_001142446,NM_020475,NM_020476,NM_020477,NM_020478,NM_020480	ANK1	ankyrin 1
317	NM_001160,NM_013229,NM_181861,NM_181868,NM_181869	APAF1	apoptotic peptidase activating factor 1
389	NM_001042678,NM_001042679,NM_175744	RHOC	ras homolog family member C
410	NM_000487,NM_001085425,NM_001085426,NM_001085427,NM_001085428	ARSA	arylsulfatase A
523	NM_001690	ATP6V1A	ATPase H+ transporting V1 subunit A
578	NM_001188	BAK1	BCL2 antagonist/killer 1
581	NM_001291428,NM_001291429,NM_001291430,NM_001291431,NM_004324,NM_138761,NM_138763,NM_138764,NR_027882	BAX	BCL2 associated X, apoptosis regulator
582	NM_024649	BBS1	Bardet-Biedl syndrome 1
606	NR_027992	NBEAP1	neurobeachin pseudogene 1
740	NM_004927,NR_037567,NR_037568	MRPL49	mitochondrial ribosomal protein L49
780	NM_001202521,NM_001202522,NM_001202523,NM_001297652,NM_001297653,NM_001297654,NM_001954,NM_013993,NM_013994	DDR1	discoidin domain receptor tyrosine kinase 1
825	NM_000070,NM_024344,NM_173087,NM_173088,NM_173089,NM_173090	CAPN3	calpain 3
1200	NM_000391	TPP1	tripeptidyl peptidase 1
1294	NM_000094	COL7A1	collagen type VII alpha 1 chain
1298	NM_001852	COL9A2	collagen type IX alpha 2 chain
1363	NM_001873	CPE	carboxypeptidase E
1462	NM_001126336,NM_001164097,NM_001164098,NM_004385	VCAN	versican
1509	NM_001909	CTSD	cathepsin D
1643	NM_000107,NM_001300734	DDB2	damage specific DNA binding protein 2
1825	NM_001941,NM_024423	DSC3	desmocollin 3
1947	NM_004429	EFNB1	ephrin B1
2055	NM_018941	CLN8	CLN8, transmembrane ER and ERGIC protein
2157	NM_000132,NM_019863	F8	coagulation factor VIII
2548	NM_000152,NM_001079803,NM_001079804,NR_134848	GAA	glucosidase alpha, acid
2563	NM_000815	GABRD	gamma-aminobutyric acid type A receptor delta subunit
2593	NM_000156,NM_138924	GAMT	guanidinoacetate N-methyltransferase
2632	NM_000158	GBE1	1,4-alpha-glucan branching enzyme 1
2678	NM_001288833,NM_013421,NM_013430	GGT1	gamma-glutamyltransferase 1
2760	NM_000405,NM_001167607	GM2A	GM2 ganglioside activator
2804	NM_001256486,NM_001256487,NM_001256488,NM_004487	GOLGB1	golgin B1
2810	NM_006142	SFN	stratifin
2876	NM_000581,NM_001329455,NM_001329502,NM_001329503,NM_201397	GPX1	glutathione peroxidase 1
2896	NM_002087	GRN	granulin precursor
2905	NM_000835,NM_001278553,NR_103735	GRIN2C	glutamate ionotropic receptor NMDA type subunit 2C
3157	NM_001098272,NM_001324219,NM_001324220,NM_001324222,NM_001324223,NM_001324224,NM_001330663,NM_002130	HMGCS1	3-hydroxy-3-methylglutaryl-CoA synthase 1
3229	NM_017410	HOXC13	homeobox C13
3257	NM_000195,NM_001311345,NM_001322476,NM_001322477,NM_001322478,NM_001322479,NM_001322480,NM_001322481,NM_001322482,NM_001322483,NM_001322484,NM_001322485,NM_001322487,NM_001322489,NM_001322490,NM_001322491,NM_001322492,NM_182639	HPS1	HPS1, biogenesis of lysosomal organelles complex 3 subunit 1
3263	NM_000613	HPX	hemopexin
3265	NM_001130442,NM_001318054,NM_005343,NM_176795	HRAS	HRas proto-oncogene, GTPase
3490	NM_001253835,NM_001553	IGFBP7	insulin like growth factor binding protein 7
3628	NM_001128928,NM_002194	INPP1	inositol polyphosphate-1-phosphatase
3931	NM_000229	LCAT	lecithin-cholesterol acyltransferase
3958	NM_001177388,NM_002306,NR_003225	LGALS3	galectin 3
4035	NM_002332	LRP1	LDL receptor related protein 1
4051	NM_000896,NM_001199208,NM_001199209	CYP4F3	cytochrome P450 family 4 subfamily F member 3
4053	NM_000428	LTBP2	latent transforming growth factor beta binding protein 2
4084	NM_001202513,NM_001202514,NM_002357	MXD1	MAX dimerization protein 1
4254	NM_000899,NM_003994	KITLG	KIT ligand
4330	NM_002430	MN1	MN1 proto-oncogene, transcriptional regulator
4646	NM_001300899,NM_004999	MYO6	myosin VI
4741	NM_001105541,NM_005382	NEFM	neurofilament medium
4747	NM_006158	NEFL	neurofilament light
4758	NM_000434	NEU1	neuraminidase 1
4814	NM_004148	NINJ1	ninjurin 1
5208	NM_001018053,NM_006212	PFKFB2	6-phosphofructo-2-kinase/fructose-2,6-biphosphatase 2
5264	NM_001037537,NM_001323080,NM_001323082,NM_001323083,NM_001323084,NM_006214	PHYH	phytanoyl-CoA 2-hydroxylase
5364	NM_001130082,NM_002673	PLXNB1	plexin B1
5365	NM_001163257,NM_005393	PLXNB3	plexin B3
5371	NM_002675,NM_033238,NM_033239,NM_033240,NM_033244,NM_033246,NM_033247,NM_033249,NM_033250	PML	promyelocytic leukemia
5414	NM_001198713,NM_001256782,NM_001256822,NM_004574,NM_080415,NM_080416,NR_037155,NR_104196,NR_104197	SEPT4	septin 4
5420	NM_001018111,NM_005397	PODXL	podocalyxin like
5429	NM_001291969,NM_001291970,NM_006502	POLH	DNA polymerase eta
5564	NM_006253	PRKAB1	protein kinase AMP-activated non-catalytic subunit beta 1
5565	NM_005399,NR_103870,NR_103871	PRKAB2	protein kinase AMP-activated non-catalytic subunit beta 2
5590	NM_001033581,NM_001033582,NM_001242874,NM_001350803,NM_001350804,NM_001350805,NM_001350806,NM_002744,NR_146911	PRKCZ	protein kinase C zeta
5613	NM_005044	PRKX	protein kinase, X-linked
5616	NR_028062	PRKY	protein kinase, Y-linked, pseudogene
5625	NM_001195226,NM_016335	PRODH	proline dehydrogenase 1
5900	NM_001042368,NM_001271774,NM_001271775,NM_001271776,NM_006266	RALGDS	ral guanine nucleotide dissociation stimulator
5993	NM_000449,NM_001025603	RFX5	regulatory factor X5
6094	NM_000327	ROM1	retinal outer segment membrane protein 1
6195	NM_001006665,NM_001330441,NM_002953	RPS6KA1	ribosomal protein S6 kinase A1
6236	NM_001128850,NM_004165	RRAD	RRAD, Ras related glycolysis inhibitor and calcium channel regulator
6382	NM_001006946,NM_002997	SDC1	syndecan 1
6405	NM_001318798,NM_001318800,NM_004186	SEMA3F	semaphorin 3F
6448	NM_000199	SGSH	N-sulfoglucosamine sulfohydrolase
6560	NM_001145961,NM_001145962,NM_001145963,NM_001145964,NM_005072	SLC12A4	solute carrier family 12 member 4
6642	NM_001242933,NM_003099,NM_148955	SNX1	sorting nexin 1
6774	NM_003150,NM_139276,NM_213662	STAT3	signal transducer and activator of transcription 3
6857	NM_001135805,NM_001135806,NM_001291901,NM_005639	SYT1	synaptotagmin 1
6890	NM_000593,NM_001292022	TAP1	transporter 1, ATP binding cassette subfamily B member
7005	NM_003214	TEAD3	TEA domain transcription factor 3
7091	NM_001282748,NM_001282749,NM_001282753,NM_001282760,NM_001351541,NM_001351542,NM_001351543,NM_001351546,NM_001351547,NM_001351550,NM_001351552,NM_001351556,NM_001351558,NM_001351560,NM_001351562,NM_001351563,NM_001351564,NM_007005,NR_104239	TLE4	transducin like enhancer of split 4
7108	NM_001277233,NM_003273,NR_102367	TM7SF2	transmembrane 7 superfamily member 2
7128	NM_001270507,NM_001270508,NM_006290	TNFAIP3	TNF alpha induced protein 3
7508	NM_004628,NR_027299	XPC	XPC complex subunit, DNA damage recognition and repair factor
7633	NM_001286696,NM_001286697,NM_001286698,NM_001322260,NM_007135	ZNF79	zinc finger protein 79
7726	NM_001242783,NM_003449	TRIM26	tripartite motif containing 26
7786	NM_001193511,NM_006301	MAP3K12	mitogen-activated protein kinase kinase kinase 12
8079	NM_005439,NR_026581	MLF2	myeloid leukemia factor 2
8353	NM_003532	HIST1H3E	histone cluster 1 H3 family member e
8493	NM_003620	PPM1D	protein phosphatase, Mg2+/Mn2+ dependent 1D
8659	NM_001161504,NM_001319218,NM_003748,NM_170726	ALDH4A1	aldehyde dehydrogenase 4 family member A1
8793	NM_003840	TNFRSF10D	TNF receptor superfamily member 10d
8812	NM_001099402	CCNK	cyclin K
8861	NM_001113407,NM_001321612,NM_003893	LDB1	LIM domain binding 1
9219	NM_001330292,NM_004739	MTA2	metastasis associated 1 family member 2
9245	NM_004751	GCNT3	glucosaminyl (N-acetyl) transferase 3, mucin type
9368	NM_004252	SLC9A3R1	SLC9A3 regulator 1
9404	NM_001143995,NM_001307951,NM_004811	LPXN	leupaxin
9423	NM_004822	NTN1	netrin 1
9537	NM_001258320,NM_001258321,NM_001258322,NM_001258323,NM_001258324,NM_001318384,NM_001318385,NM_001318386,NM_001318387,NM_001318388,NM_001318389,NM_001318390,NM_006034,NR_134612	TP53I11	tumor protein p53 inducible protein 11
9610	NM_004292	RIN1	Ras and Rab interactor 1
9618	NM_004295	TRAF4	TNF receptor associated factor 4
9638	NM_005103,NM_022549	FEZ1	fasciculation and elongation protein zeta 1
9645	NM_001282663,NM_001282664,NM_001282665,NM_001282666,NM_001282667,NM_001282668,NM_001346292,NM_001346293,NM_001346294,NM_001346295,NM_001346296,NM_001346297,NM_001346298,NM_001346299,NM_014632,NR_144415,NR_144416,NR_144417,NR_144418,NR_144419,NR_144420	MICAL2	microtubule associated monooxygenase, calponin and LIM domain containing 2
9687	NM_014668,NM_033090,NM_148903	GREB1	growth regulation by estrogen in breast cancer 1
9766	NM_014734	SUSD6	sushi domain containing 6
9881	NM_001329998,NM_014831	TRANK1	tetratricopeptide repeat and ankyrin repeat containing 1
9901	NM_001033117,NM_014850	SRGAP3	SLIT-ROBO Rho GTPase activating protein 3
9907	NM_014855	AP5Z1	adaptor related protein complex 5 zeta 1 subunit
10007	NM_005471	GNPDA1	glucosamine-6-phosphate deaminase 1
10039	NM_001003931,NM_005485	PARP3	poly(ADP-ribose) polymerase family member 3
10103	NM_005727	TSPAN1	tetraspanin 1
10133	NM_001008211,NM_001008212,NM_001008213,NM_021980	OPTN	optineurin
10228	NM_001286210,NM_005819	STX6	syntaxin 6
10243	NM_001024218,NM_020806	GPHN	gephyrin
10475	NM_006355	TRIM38	tripartite motif containing 38
10497	NM_001330653,NM_006377	UNC13B	unc-13 homolog B
10564	NM_006420	ARFGEF2	ADP ribosylation factor guanine nucleotide exchange factor 2
10580	NM_001034954,NM_001034955,NM_001034956,NM_001034957,NM_001290294,NM_001290295,NM_001290296,NM_001290297,NM_001290298,NM_006434,NM_015385,NM_024991	SORBS1	sorbin and SH3 domain containing 1
10612	NM_001248006,NM_001248007,NM_006458,NM_033278	TRIM3	tripartite motif containing 3
10758	NM_001164281,NM_001164283,NM_147200,NM_147686	TRAF3IP2	TRAF3 interacting protein 2
10904	NM_001167820,NM_001167821,NM_001167822,NM_001167823,NM_001317074,NM_001317075,NM_006698	BLCAP	bladder cancer associated protein
10973	NM_001284271,NM_006828,NM_022091	ASCC3	activating signal cointegrator 1 complex subunit 3
10978	NM_001142597,NM_006831	CLP1	cleavage and polyadenylation factor I subunit 1
11040	NM_006875	PIM2	Pim-2 proto-oncogene, serine/threonine kinase
11072	NM_007026	DUSP14	dual specificity phosphatase 14
11149	NM_001199563,NM_007073,NM_147147	BVES	blood vessel epicardial substance
11173	NM_014272	ADAMTS7	ADAM metallopeptidase with thrombospondin type 1 motif 7
11257	NR_015381	TP53TG1	TP53 target 1 (non-protein coding)
22824	NM_001317381,NM_001317382,NM_001317383,NM_014278	HSPA4L	heat shock protein family A (Hsp70) member 4 like
22861	NM_001033053,NM_014922,NM_033004,NM_033006,NM_033007	NLRP1	NLR family pyrin domain containing 1
22906	NM_001042646,NM_001265608,NM_001265609,NM_001265610,NM_001349245,NM_001349246,NM_001349247,NM_001349248,NM_001349249,NM_014965,NR_146089	TRAK1	trafficking kinesin protein 1
22924	NM_001303050,NM_012326	MAPRE3	microtubule associated protein RP/EB family member 3
22993	NM_014983	HMGXB3	HMG-box containing 3
23030	NM_015015	KDM4B	lysine demethylase 4B
23053	NM_001242487,NM_001242488,NM_015037	ZSWIM8	zinc finger SWIM-type containing 8
23130	NM_015104	ATG2A	autophagy related 2A
23152	NM_001304815,NM_015125	CIC	capicua transcriptional repressor
23201	NM_001286050,NM_001286051,NM_015159	FAM168A	family with sequence similarity 168 member A
23207	NM_015164	PLEKHM2	pleckstrin homology and RUN domain containing M2
23245	NM_001184734,NM_001184735,NM_014010,NM_198186,NM_198187,NM_198188	ASTN2	astrotactin 2
23293	NM_001256827,NM_001256828,NM_001282326,NM_017575	SMG6	SMG6, nonsense mediated mRNA decay factor
23295	NM_001142289,NM_001142290,NM_001142291,NM_015246,NR_102267	MGRN1	mahogunin ring finger 1
23328	NM_001346505,NM_001346506,NM_001346507,NM_001346508,NM_001346509,NM_015278	SASH1	SAM and SH3 domain containing 1
23513	NM_015356,NM_182706	SCRIB	scribbled planar cell polarity protein
23612	NM_012396,NR_073080	PHLDA3	pleckstrin homology like domain family A member 3
23654	NM_012401	PLXNB2	plexin B2
25816	NM_001077654,NM_001286813,NM_001286814,NM_001286815,NM_001286817,NM_014350	TNFAIP8	TNF alpha induced protein 8
25841	NM_145804	ABTB2	ankyrin repeat and BTB domain containing 2
26263	NM_012170,NM_147188,NR_037623	FBXO22	F-box protein 22
26267	NM_012166	FBXO10	F-box protein 10
26353	NM_014365	HSPB8	heat shock protein family B (small) member 8
26999	NM_001037333,NM_001291721,NM_001291722,NM_014376	CYFIP2	cytoplasmic FMR1 interacting protein 2
27065	NM_001040101,NM_001287763,NM_001287764,NM_014392	NSG1	neuron specific gene family member 1
27072	NM_014396,NM_080631	VPS41	VPS41, HOPS complex subunit
28962	NM_014028	OSTM1	osteopetrosis associated transmembrane protein 1
29760	NM_001114094,NM_001258440,NM_001258441,NM_001258442,NM_013314,NR_047680,NR_047681,NR_047682,NR_047683	BLNK	B-cell linker
29886	NM_013321	SNX8	sorting nexin 8
29950	NM_013376	SERTAD1	SERTA domain containing 1
29965	NM_001199054,NM_001199055,NM_001199056,NM_013399	CDIP1	cell death inducing p53 target 1
29988	NM_001271711,NM_001271712,NM_014580,NR_073416	SLC2A8	solute carrier family 2 member 8
30061	NM_014585	SLC40A1	solute carrier family 40 member 1
51005	NM_001145815,NM_001330449,NM_015944	AMDHD2	amidohydrolase domain containing 2
51171	NM_016246	HSD17B14	hydroxysteroid 17-beta dehydrogenase 14
51222	NM_001101672,NM_001102454,NM_016423	ZNF219	zinc finger protein 219
51308	NM_001271803,NM_016606,NR_073448,NR_073449	REEP2	receptor accessory protein 2
51458	NM_001321041,NM_016321,NR_110261	RHCG	Rh family C glycoprotein
51478	NM_001304512,NM_001304513,NM_016371	HSD17B7	hydroxysteroid 17-beta dehydrogenase 7
51479	NM_001257999,NM_001330063,NM_016376,NR_047571	ANKFY1	ankyrin repeat and FYVE domain containing 1
51533	NM_001278221,NM_001321126,NM_001321127,NM_016483	PHF7	PHD finger protein 7
51652	NM_001005753,NM_001193517,NM_016079,NR_036454	CHMP3	charged multivesicular body protein 3
51768	NM_016551	TM7SF3	transmembrane 7 superfamily member 3
53349	NM_001281734,NM_001281735,NM_021260,NM_178441	ZFYVE1	zinc finger FYVE-type containing 1
54626	NM_019089	HES2	hes family bHLH transcription factor 2
54677	NM_001143935,NM_001243745,NM_021151	CROT	carnitine O-octanoyltransferase
54800	NM_001349413,NM_001349414,NM_001349415,NM_001349416,NM_001349417,NM_001349418,NM_001349419,NM_001349420,NM_001349421,NM_001349422,NM_001349423,NM_001349424,NM_001349425,NM_001349426,NM_001349427,NM_001349428,NM_001349429,NM_017644,NR_146169,NR_146170	KLHL24	kelch like family member 24
54897	NM_001079843,NM_017766	CASZ1	castor zinc finger 1
55028	NM_001100621,NM_001100622,NM_001288770,NM_001288771,NM_001351264,NM_001351265,NM_017941,NR_110105	C17orf80	chromosome 17 open reading frame 80
55191	NM_018161	NADSYN1	NAD synthetase 1
55238	NM_001308384,NM_018231	SLC38A7	solute carrier family 38 member 7
55294	NM_001013415,NM_001257069,NM_001349798,NM_018315,NM_033632	FBXW7	F-box and WD repeat domain containing 7
55346	NM_001145541,NM_018393	TCP11L1	t-complex 11 like 1
55357	NM_001267571,NM_001267572,NM_018421,NR_051978	TBC1D2	TBC1 domain family member 2
55361	NM_018425	PI4K2A	phosphatidylinositol 4-kinase type 2 alpha
55362	NM_001318792,NM_018426	TMEM63B	transmembrane protein 63B
55367	NM_145886,NM_145887	PIDD1	p53-induced death domain protein 1
55508	NM_018656	SLC35E3	solute carrier family 35 member E3
55612	NM_017671	FERMT1	fermitin family member 1
55733	NM_001122834,NM_001170564,NM_001170580,NM_001170587,NM_001170588,NM_018194	HHAT	hedgehog acyltransferase
55777	NM_018328	MBD5	methyl-CpG binding domain protein 5
55812	NM_001040428,NM_018418	SPATA7	spermatogenesis associated 7
55924	NM_019099,NM_198926	FAM212B	family with sequence similarity 212 member B
56204	NM_001286495,NM_019600,NR_104457	FAM214A	family with sequence similarity 214 member A
56963	NM_001166283,NM_001166286,NM_001166287,NM_001166288,NM_001166289,NM_020211	RGMA	repulsive guidance molecule family member a
56997	NM_020247	COQ8A	coenzyme Q8A
57103	NM_020375	TIGAR	TP53 induced glycolysis regulatory phosphatase
57658	NM_001143682,NM_020898,NR_026554	CALCOCO1	calcium binding and coiled-coil domain 1
57763	NM_023039	ANKRA2	ankyrin repeat family A member 2
60401	NM_001199687,NM_001242310,NM_001324199,NM_001324201,NM_001324202,NM_001324204,NM_001324205,NM_001324206,NM_021783,NR_136726,NR_136727	EDA2R	ectodysplasin A2 receptor
60492	NM_001286116,NM_001286117,NM_001286118,NM_001286119,NM_001286120,NM_021825	CCDC90B	coiled-coil domain containing 90B
63874	NM_022060	ABHD4	abhydrolase domain containing 4
63926	NM_001303472,NM_022096,NM_198798	ANKEF1	ankyrin repeat and EF-hand domain containing 1
64121	NM_001271851,NM_022157	RRAGC	Ras related GTP binding C
64342	NM_022460	HS1BP3	HCLS1 binding protein 3
64393	NM_022470,NM_152240	ZMAT3	zinc finger matrin-type 3
64787	NM_022772	PML	EPS8 like 2
64900	NM_001301860,NR_126051	LPIN3	lipin 3
65009	NM_001130487,NM_001242833,NM_001242834,NM_001242835,NM_001242836,NM_020465,NM_022910,NR_040072	NDRG4	NDRG family member 4
66004	NM_023946,NM_177457,NM_177458,NM_177476,NM_177477	LYNX1	Ly6/neurotoxin 1
79671	NM_001282143,NM_001282144,NM_001282358,NM_024618	NLRX1	NLR family member X1
79828	NM_001321154,NM_001321155,NM_001321156,NM_001321157,NM_001321158,NM_001321159,NM_001321160,NM_001321161,NM_001321162,NM_024770,NR_135568	METTL8	methyltransferase like 8
79877	NM_001128631,NM_001288654,NM_001288655,NM_001321326,NM_024819	DCAKD	dephospho-CoA kinase domain containing
79966	NM_001037582,NM_024906	SCD5	stearoyl-CoA desaturase 5
80237	NM_025165	ELL3	elongation factor for RNA polymerase II 3
80271	NM_025194	ITPKC	inositol-trisphosphate 3-kinase C
80727	NM_025250	TTYH3	tweety family member 3
80852	NM_001080423	GRIP2	glutamate receptor interacting protein 2
81493	NM_001161708,NM_030786	SYNC	syncoilin, intermediate filament protein
83719	NM_001145524,NM_031477	YPEL3	yippee like 3
83742	NM_031484	MARVELD1	MARVEL domain containing 1
83786	NM_001300832,NM_001300833,NM_031904	FRMD8	FERM domain containing 8
83882	NM_001290212,NM_031945,NR_110866	TSPAN10	tetraspanin 10
84216	NM_001286211,NM_001286212,NM_001286213,NM_032256	TMEM117	transmembrane protein 117
84245	NM_001031727,NM_001329572,NM_032285,NR_138051	MRI1	methylthioribose-1-phosphate isomerase 1
84256	NM_001308068,NM_020912,NM_032296	FLYWCH1	FLYWCH-type zinc finger 1
84312	NM_032352	BRMS1L	breast cancer metastasis-suppressor 1 like
84923	NM_001098832,NM_001289410,NM_001289411,NM_001289412,NM_032837	FAM104A	family with sequence similarity 104 member A
84959	NM_032873	UBASH3B	ubiquitin associated and SH3 domain containing B
85301	NM_032888	COL27A1	collagen type XXVII alpha 1 chain
85377	NM_033386	MICALL1	MICAL like 1
85452	NM_001304360	CFAP74	cilia and flagella associated protein 74
91156	NM_001164586	IGFN1	immunoglobulin-like and fibronectin type III domain containing 1
91373	NM_207309	UAP1L1	UDP-N-acetylglucosamine pyrophosphorylase 1 like 1
93129	NM_152288	ORAI3	ORAI calcium release-activated calcium modulator 3
93611	NM_001014765,NM_001304790,NM_001304791,NM_001330355,NM_033182,NM_183412,NM_183413,NR_130909	FBXO44	F-box protein 44
94241	NM_001135733,NM_033285	TP53INP1	tumor protein p53 inducible nuclear protein 1
113026	NM_133373	PLCD3	phospholipase C delta 3
113146	NM_001350929,NM_138420	AHNAK2	AHNAK nucleoprotein 2
113235	NM_001242366,NM_080669	SLC46A1	solute carrier family 46 member 1
113791	NM_001135911,NM_052880	PIK3IP1	phosphoinositide-3-kinase interacting protein 1
114757	NM_134268	CYGB	cytoglobin
116985	NM_001040118,NM_001135190,NM_015242	ARAP1	ArfGAP with RhoGAP domain, ankyrin repeat and PH domain 1
124935	NM_001284498,NM_001284499,NM_001321364,NM_001321365,NM_152346	SLC43A2	solute carrier family 43 member 2
124997	NM_001163673,NM_001163809,NM_001163811,NM_152348	WDR81	WD repeat domain 81
126272	NM_152361	EID2B	EP300 interacting inhibitor of differentiation 2B
126432	NM_001195833,NM_198445	RINL	Ras and Rab interactor like
126820	NM_001288563,NM_145172	WDR63	WD repeat domain 63
127544	NM_001127361,NM_001300826,NM_153341	RNF19B	ring finger protein 19B
128497	NM_080608	SPATA25	spermatogenesis associated 25
132671	NM_001297608,NM_001346102,NM_001346103,NM_145263,NR_123728,NR_144359	SPATA18	spermatogenesis associated 18
143162	NM_001018071,NM_001042512,NM_001318191	FRMPD2	FERM and PDZ domain containing 2
143872	NM_152432	ARHGAP42	Rho GTPase activating protein 42
144455	NM_203394	E2F7	E2F transcription factor 7
144811	NM_001128303,NM_001350638,NM_001350639,NM_001350640,NM_001350641,NM_001350642,NM_001350643,NM_001350644,NM_001350645,NM_001350646,NM_001350647,NM_001350648,NM_153218	LACC1	laccase domain containing 1
146198	NM_001305203,NM_001305204,NM_001305206,NM_001305207,NM_001305208,NM_133458,NR_130976,NR_130977,NR_130978	ZFP90	ZFP90 zinc finger protein
147040	NM_001002914	KCTD11	potassium channel tetramerization domain containing 11
147463	NM_001308238,NM_173505	ANKRD29	ankyrin repeat domain 29
147965	NM_001351675,NM_174905	FAM98C	family with sequence similarity 98 member C
149478	NM_001136537	BTBD19	BTB domain containing 19
149628	NM_152501,NM_198928,NM_198929,NM_198930	PYHIN1	pyrin and HIN domain family member 1
152007	NM_001287010,NM_001287011,NM_001287012,NM_001287013,NM_001287014,NM_022343,NR_104637,NR_104638,NR_104639,NR_104640,NR_104641	GLIPR2	GLI pathogenesis related 2
157638	NM_174911	FAM84B	family with sequence similarity 84 member B
158056	NM_206920	MAMDC4	MAM domain containing 4
160418	NM_181783	TMTC3	transmembrane and tetratricopeptide repeat containing 3
170688	NR_104005	NUDT4P2	nudix hydrolase 4 pseudogene 2
200150	NM_001195811,NM_001195812,NM_001320272,NM_152666	PLD5	phospholipase D family member 5
201163	NM_144606,NM_144997	FLCN	folliculin
204962	NM_001130058,NM_001320283,NM_001320285,NM_001320287,NM_152697	SLC44A5	solute carrier family 44 member 5
205860	NM_001303419,NM_173553	TRIML2	tripartite motif family like 2
219899	NM_001130047,NM_152715	TBCEL	tubulin folding cofactor E like
220001	NM_152718	VWCE	von Willebrand factor C and EGF domains
220965	NM_001001971,NM_001143773,NM_001166698,NM_001347840,NM_001347842,NM_001347843,NM_001347844,NM_001347845,NM_001347846,NM_001347847,NM_001347848,NM_001347849,NM_001347850,NM_001347851,NM_001347852,NM_198215	FAM13C	family with sequence similarity 13 member C
220972	NM_001002266,NM_001282866,NM_145021	MARCH8	membrane associated ring-CH-type finger 8
221262	NR_028595	CCDC162P	coiled-coil domain containing 162, pseudogene
222166	NM_152793	MTURN	maturin, neural progenitor differentiation regulator homolog
253725	NM_001169106,NM_001169107,NM_001330074,NM_015262	WASHC2C	WASH complex subunit 2C
256764	NM_001277176,NM_182758,NR_102334,NR_102335,NR_102336	WDR72	WD repeat domain 72
256949	NM_198471	KANK3	KN motif and ankyrin repeat domains 3
257000	NR_027064	TINCR	tissue differentiation-inducing non-protein coding RNA
257068	NM_001185106,NM_153268	PLCXD2	phosphatidylinositol specific phospholipase C X domain containing 2
257396	NR_034107,NR_104654	LOC257396	uncharacterized LOC257396
283130	NM_001077241,NM_001278250,NM_001278251,NM_001300820,NM_182556	SLC25A45	solute carrier family 25 member 45
283131	NR_028272,NR_131012	NEAT1	nuclear paraspeckle assembly transcript 1 (non-protein coding)
283229	NM_001286606,NM_173584	CRACR2B	calcium release activated channel regulator 2B
284029	NR_026951	LINC00324	long intergenic non-protein coding RNA 324
284385	NR_122038	ZNF561-AS1	ZNF561 antisense RNA 1 (head to head)
286077	NM_198488	FAM83H	family with sequence similarity 83 member H
339535	NR_015407	LINC01139	long intergenic non-protein coding RNA 1139
340485	NM_001010887	ACER2	alkaline ceramidase 2
340526	NM_001024455	RTL5	retrotransposon Gag like 5
344595	NR_028301,NR_028302	DUBR	DPPA2 upstream binding RNA
353132	NM_178349	LCE1B	late cornified envelope 1B
353133	NM_001276331,NM_178351	LCE1C	late cornified envelope 1C
353135	NM_178353	LCE1E	late cornified envelope 1E
353137	NM_178354	LCE1F	late cornified envelope 1F
374286	NM_001282540,NM_006382	CDRT1	CMT1A duplicated region transcript 1
374383	NM_001202439	NCR3LG1	natural killer cell cytotoxicity receptor 3 ligand 1
374946	NM_198545	DRAXIN	dorsal inhibitory axon guidance protein
375449	NM_001164664,NM_001290226,NM_001290227,NM_001290228,NM_001297651,NM_015183,NM_198828	MAST4	microtubule associated serine/threonine kinase family member 4
375790	NM_001305275,NM_198576	AGRN	agrin
388115	NM_207380	C15orf52	chromosome 15 open reading frame 52
399668	NM_203306	SMIM10L2A	small integral membrane protein 10 like 2A
401027	NM_213608	C2orf66	chromosome 2 open reading frame 66
407013	NR_029497	MIR24-2	microRNA 24-2
440730	NM_001004342,NM_001300889	TRIM67	tripartite motif containing 67
442213	NM_001013732,NM_207499	PTCHD4	patched domain containing 4
494514	NM_001012716	TYMSOS	TYMS opposite strand
642938	NM_001039762	FAM196A	family with sequence similarity 196 member A
643401	NR_038848	LINC01021	long intergenic non-protein coding RNA 1021
643977	NR_104643	FLJ32255	uncharacterized LOC643977
650669	NR_044995	GAS6-AS1	GAS6 antisense RNA 1
653583	NM_198850	PHLDB3	pleckstrin homology like domain family B member 3
729162	NR_146578,NR_146578_dup1,NR_146579	LOC729162	zinc finger protein 839 pseudogene
100130771	NR_027068	EFCAB10	EF-hand calcium binding domain 10
100134229	NR_024451	JHDM1D-AS1	JHDM1D antisense RNA 1 (head to head)
100289098	NR_134570,NR_134571,NR_134572,NR_134573	GS1-124K5.4	uncharacterized LOC100289098
100294145	NR_037177,NR_037178	LOC100294145	uncharacterized LOC100294145
100302185	NR_031609	MIR1204	microRNA 1204
100422943	NR_036156	MIR3189	microRNA 3189
100507291	NR_121608,NR_121609	LOC100507291	uncharacterized LOC100507291
100616318	NR_039810	MIR4664	microRNA 4664
100616396	NR_039862	MIR4712	microRNA 4712
100874343	NR_046836	HS1BP3-IT1	HS1BP3 intronic transcript 1
100874366	NR_047507	HOXC13-AS	HOXC13 antisense RNA
100874392	NR_046228	ANKRD20A12P	ankyrin repeat domain 20 family member A12, pseudogene
101927501	NR_110387	LOC101927501	uncharacterized LOC101927501
101928767	NR_110155	LINC02328	long intergenic non-protein coding RNA 2328
102466722	NR_106788_chr1,NR_106788_chr3	MIR6730	microRNA 6730
102466755	NR_106935	MIR6875	microRNA 6875
102723769	NR_110761	LOC102723769	uncharacterized LOC102723769
102724571	NR_132738	LINC01759	long intergenic non-protein coding RNA 1759
102724814	NR_110555	LOC102724814	uncharacterized LOC102724814
105371267	NR_136518,NR_147075	LOC105371267	p53-regulated lncRNA 1
105377763	NR_134259,NR_134260	LOC105377763	uncharacterized LOC105377763
106614088	NR_132742	MIR34AHG	MIR34A host gene

## Sheet: Suppl. Table3
Suppl. Table 3. List of genes downregulated exclusively in KRAS MT/p53 WT NSCLC cells+ compare to those in KRAS WT cells++.
Gene_ID	Transcript_ID	Gene_Symbol	Description
86	NM_004301,NM_177989,NM_178042	ACTL6A	actin like 6A		+: A549, and H460
97	NM_001107,NM_001302616,NM_001302617,NR_126393,NR_126394,NR_126395	ACYP1	acylphosphatase 1		++: BEAS2B, and HCC827
332	NM_001012270,NM_001012271,NM_001168	BIRC5	baculoviral IAP repeat containing 5
580	NM_000465,NM_001282543,NM_001282545,NM_001282548,NM_001282549,NR_104212,NR_104215,NR_104216	BARD1	BRCA1 associated RING domain 1
641	NM_000057,NM_001287246,NM_001287247,NM_001287248	BLM	Bloom syndrome RecQ like helicase
654	NM_001718	BMP6	bone morphogenetic protein 6
672	NM_007294,NM_007297,NM_007298,NM_007299,NM_007300,NR_027676	BRCA1	BRCA1, DNA repair associated
699	NM_001278616,NM_001278617,NM_004336	BUB1	BUB1 mitotic checkpoint serine/threonine kinase
701	NM_001211	BUB1B	BUB1 mitotic checkpoint serine/threonine kinase B
835	NM_001224,NM_032982,NM_032983	CASP2	caspase 2
890	NM_001237	CCNA2	cyclin A2
891	NM_031966	CCNB1	cyclin B1
899	NM_001323538,NM_001761	CCNF	cyclin F
928	NM_001330312,NM_001769	CD9	CD9 molecule
929	NM_000591,NM_001040021,NM_001174104,NM_001174105	CD14	CD14 molecule
983	NM_001170406,NM_001170407,NM_001320918,NM_001786,NM_033379	CDK1	cyclin dependent kinase 1
990	NM_001254	CDC6	cell division cycle 6
991	NM_001255	CDC20	cell division cycle 20
993	NM_001789,NM_201567	CDC25A	cell division cycle 25A
995	NM_001287582,NM_001287583,NM_001318098,NM_001790,NM_022809	CDC25C	cell division cycle 25C
1017	NM_001290230,NM_001798,NM_052827	CDK2	cyclin dependent kinase 2
1033	NM_001130851,NM_001330173,NM_005192	CDKN3	cyclin dependent kinase inhibitor 3
1058	NM_001042426,NM_001809	CENPA	centromere protein A
1062	NM_001286734,NM_001813	CENPE	centromere protein E
1063	NM_016343	CENPF	centromere protein F
1163	NM_001826,NR_024163	CKS1B	CDC28 protein kinase regulatory subunit 1B
1164	NM_001827	CKS2	CDC28 protein kinase regulatory subunit 2
1466	NM_001300965,NM_001321	CSRP2	cysteine and glycine rich protein 2
1633	NM_000788	DCK	deoxycytidine kinase
1663	NM_001257144,NM_001257145,NM_004399,NM_030653,NM_152438	DDX11	DEAD/H-box helicase 11
1690	NM_001135058,NM_001347720,NM_004086	COCH	cochlin
1719	NM_000791,NM_001290354,NM_001290357,NR_110936	DHFR	dihydrofolate reductase
1763	NM_001080449,NR_102264	DNA2	DNA replication helicase/nuclease 2
1786	NM_001130823,NM_001318730,NM_001318731,NM_001379	DNMT1	DNA methyltransferase 1
1841	NM_001165031,NM_001320902,NM_001320903,NM_001320904,NM_001320905,NM_012145,NR_033255,NR_135492	DTYMK	deoxythymidylate kinase
1869	NM_005225	E2F1	E2F transcription factor 1
1870	NM_004091	E2F2	E2F transcription factor 2
1958	NM_001964	EGR1	early growth response 1
2013	NM_001424	EMP2	epithelial membrane protein 2
2146	NM_001203247,NM_001203248,NM_001203249,NM_004456,NM_152998	EZH2	enhancer of zeste 2 polycomb repressive complex 2 subunit
2175	NM_000135,NM_001018112,NM_001286167,NM_001351830	FANCA	Fanconi anemia complementation group A
2177	NM_001018115,NM_001319984,NM_033084	FANCD2	Fanconi anemia complementation group D2
2187	NM_001018113,NM_001324162,NM_152633,NR_136707	FANCB	Fanconi anemia complementation group B
2189	NM_004629	FANCG	Fanconi anemia complementation group G
2237	NM_004111	FEN1	flap structure-specific endonuclease 1
2264	NM_001291980,NM_002011,NM_022963,NM_213647	FGFR4	fibroblast growth factor receptor 4
2273	NM_001159699,NM_001159700,NM_001159701,NM_001159702,NM_001159703,NM_001159704,NM_001167819,NM_001330659,NM_001449,NR_027621	FHL1	four and a half LIM domains 1
2289	NM_001145775,NM_001145776,NM_001145777,NM_004117	FKBP5	FK506 binding protein 5
2295	NM_001452	FOXF2	forkhead box F2
2305	NM_001243088,NM_001243089,NM_021953,NM_202002,NM_202003	FOXM1	forkhead box M1
2324	NM_002020,NM_182925	FLT4	fms related tyrosine kinase 4
2491	NM_001318521,NM_001318523,NM_006733	CENPI	centromere protein I
2870	NM_001004105,NM_001004106,NM_002082	GRK6	G protein-coupled receptor kinase 6
2956	NM_000179,NM_001281492,NM_001281493,NM_001281494	MSH6	mutS homolog 6
3014	NM_002105	H2AFX	H2A histone family member X
3015	NM_002106	H2AFZ	H2A histone family member Z
3070	NM_001289067,NM_001289068,NM_001289069,NM_001289070,NM_001289071,NM_001289072,NM_001289073,NM_001289074,NM_001289075,NM_018063	HELLS	helicase, lymphoid-specific
3161	NM_001142556,NM_001142557,NM_012484,NM_012485	HMMR	hyaluronan mediated motility receptor
3251	NM_000194	HPRT1	hypoxanthine phosphoribosyltransferase 1
3554	NM_000877,NM_001288706,NM_001320978,NM_001320980,NM_001320981,NM_001320982,NM_001320983,NM_001320984,NM_001320985,NM_001320986	IL1R1	interleukin 1 receptor type 1
3606	NM_001243211,NM_001562	IL18	interleukin 18
3795	NM_000221,NM_006488	KHK	ketohexokinase
3832	NM_004523	KIF11	kinesin family member 11
3833	NM_002263	KIFC1	kinesin family member C1
3835	NM_001256269,NM_001256270,NM_007317	KIF22	kinesin family member 22
3838	NM_001320611,NM_002266	KPNA2	karyopherin subunit alpha 2
3897	NM_000425,NM_001143963,NM_001278116,NM_024003	L1CAM	L1 cell adhesion molecule
4001	NM_001198557,NM_005573,NR_134488	LMNB1	lamin B1
4085	NM_002358	MAD2L1	mitotic arrest deficient 2 like 1
4171	NM_004526,NR_073375	MCM2	minichromosome maintenance complex component 2
4172	NM_001270472,NM_002388	MCM3	minichromosome maintenance complex component 3
4173	NM_005914,NM_182746	MCM4	minichromosome maintenance complex component 4
4174	NM_006739	MCM5	minichromosome maintenance complex component 5
4176	NM_001278595,NM_005916,NM_182776	MCM7	minichromosome maintenance complex component 7
4192	NM_001012333,NM_001012334,NM_001270550,NM_001270551,NM_001270552,NM_002391,NR_073039	MDK	midkine (neurite growth-promoting factor 2)
4257	NM_001260511,NM_001260512,NM_001267598,NM_020300,NM_145764,NM_145791,NM_145792,NR_048545,NR_048547	MGST1	microsomal glutathione S-transferase 1
4288	NM_001145966,NM_002417	MKI67	marker of proliferation Ki-67
4436	NM_000251,NM_001258281	MSH2	mutS homolog 2
4494	NM_001301272,NM_005949	MT1F	metallothionein 1F
4501	NM_005952	MT1X	metallothionein 1X
4603	NM_001080416,NM_001144755,NM_001294282	MYBL1	MYB proto-oncogene like 1
4605	NM_001278610,NM_002466	MYBL2	MYB proto-oncogene like 2
4609	NM_002467	MYC	MYC proto-oncogene, bHLH transcription factor
4678	NM_001195193,NM_002482,NM_152298	NASP	nuclear autoantigenic sperm protein
4751	NM_001204182,NM_001204183,NM_002497	NEK2	NIMA related kinase 2
4796	NM_013432	TONSL	tonsoku like, DNA repair protein
4900	NM_001126181,NM_006176	NRGN	neurogranin
4957	NM_001242352,NM_001242353,NM_001242354,NM_001351577,NM_001351578,NM_001351579,NM_001351580,NM_001351581,NM_001351582,NM_001351583,NM_001351584,NM_001351585,NM_001351586,NM_001351587,NM_001351588,NM_002540,NM_153432,NM_153433,NM_153435,NM_153436,NM_153437,NM_153439,NM_153440	ODF2	outer dense fiber of sperm tails 2
4998	NM_001190818,NM_001190819,NM_004153	ORC1	origin recognition complex subunit 1
5110	NM_001252049,NM_001252050,NM_001252051,NM_001252052,NM_001252053,NM_005389	PCMT1	protein-L-isoaspartate (D-aspartate) O-methyltransferase
5347	NM_005030	PLK1	polo like kinase 1
5355	NM_002668	PLP2	proteolipid protein 2
5376	NM_000304,NM_001281455,NM_001281456,NM_001330143,NM_153321,NM_153322,NR_104017,NR_104018	PMP22	peripheral myelin protein 22
5393	NM_001034194,NM_005033	EXOSC9	exosome component 9
5422	NM_001330360,NM_016937	POLA1	DNA polymerase alpha 1, catalytic subunit
5426	NM_006231	POLE	DNA polymerase epsilon, catalytic subunit
5427	NM_001197330,NM_001197331,NM_001348384,NM_001348385,NM_002692	POLE2	DNA polymerase epsilon 2, accessory subunit
5557	NM_000946	PRIM1	primase (DNA) subunit 1
5558	NM_000947,NM_001282487,NM_001282488	PRIM2	primase (DNA) subunit 2
5577	NM_002736	PRKAR2B	protein kinase cAMP-dependent type II regulatory subunit beta
5631	NM_001204402,NM_002764	PRPS1	phosphoribosyl pyrophosphate synthetase 1
5888	NM_001164269,NM_001164270,NM_002875,NM_133487	RAD51	RAD51 recombinase
5933	NM_001323281,NM_001323282,NM_002895,NM_183404	RBL1	RB transcriptional corepressor like 1
5982	NM_001278791,NM_001278792,NM_001278793,NM_002914,NM_181471	RFC2	replication factor C subunit 2
5983	NM_002915,NM_181558	RFC3	replication factor C subunit 3
5984	NM_002916,NM_181573	RFC4	replication factor C subunit 4
5985	NM_001130112,NM_001130113,NM_001206801,NM_001346815,NM_007370,NM_181578,NR_144504	RFC5	replication factor C subunit 5
6038	NM_001282192,NM_001282193,NM_002937,NM_194431	RNASE4	ribonuclease A family member 4
6044	NR_002324	SNORA62	small nucleolar RNA, H/ACA box 62
6118	NM_001286076,NM_001297558,NM_002946	RPA2	replication protein A2
6119	NM_002947	RPA3	replication protein A3
6241	NM_001034,NM_001165931	RRM2	ribonucleotide reductase regulatory subunit M2
6432	NM_001031684,NM_001195446	SRSF7	serine and arginine rich splicing factor 7
6470	NM_001281786,NM_004169,NM_148918	SHMT1	serine hydroxymethyltransferase 1
6491	NM_001048166,NM_001282936,NM_001282937,NM_001282938,NM_001282939,NM_003035	STIL	SCL/TAL1 interrupting locus
6627	NM_003090,NR_135506,NR_135507,NR_135508	SNRPA1	small nuclear ribonucleoprotein polypeptide A'
6637	NM_001317165,NM_001317166,NM_001317167,NM_001317168,NM_001317169,NM_001317171,NM_003096	SNRPG	small nuclear ribonucleoprotein polypeptide G
6747	NM_001308197,NM_001308204,NM_001308205,NM_007107	SSR3	signal sequence receptor subunit 3
6790	NM_001323303,NM_001323304,NM_001323305,NM_003600,NM_198433,NM_198434,NM_198435,NM_198436,NM_198437	AURKA	aurora kinase A
6839	NM_001282166,NM_003173	SUV39H1	suppressor of variegation 3-9 homolog 1
6941	NM_001077511,NM_001318908,NM_007109	TCF19	transcription factor 19
7083	NM_001346663,NM_003258	TK1	thymidine kinase 1
7171	NM_001145160,NM_003290	TPM4	tropomyosin 4
7272	NM_001166691,NM_003318	TTK	TTK protein kinase
7374	NM_003362,NM_080911	UNG	uracil DNA glycosylase
7398	NM_001017415,NM_001017416,NM_003368	USP1	ubiquitin specific peptidase 1
7443	NM_003384	VRK1	vaccinia related kinase 1
7465	NM_001143976,NM_003390	WEE1	WEE1 G2 checkpoint kinase
7468	NM_001042424,NM_007331,NM_133330,NM_133331,NM_133334,NM_133335	NSD2	nuclear receptor binding SET domain protein 2
7516	NM_005431	XRCC2	X-ray repair cross complementing 2
7517	NM_001100118,NM_001100119,NM_005432	XRCC3	X-ray repair cross complementing 3
7533	NM_003405	YWHAH	tyrosine 3-monooxygenase/tryptophan 5-monooxygenase activation protein eta
7781	NM_001318949,NM_001318950,NM_001318951,NM_003459	SLC30A3	solute carrier family 30 member 3
7873	NM_006010	MANF	mesencephalic astrocyte derived neurotrophic factor
7913	NM_001134709,NM_003472	DEK	DEK proto-oncogene
7980	NM_001271003,NM_001271004,NM_006528	TFPI2	tissue factor pathway inhibitor 2
8208	NM_005441	CHAF1B	chromatin assembly factor 1 subunit B
8317	NM_001134419,NM_001134420,NM_003503	CDC7	cell division cycle 7
8318	NM_001178010,NM_001178011,NM_003504	CDC45	cell division cycle 45
8407	NM_001277223,NM_001277224,NM_003564	TAGLN2	transgelin 2
8438	NM_001142548,NM_003579	RAD54L	RAD54 like (S. cerevisiae)
8479	NM_001197323,NM_003609	HIRIP3	HIRA interacting protein 3
8487	NM_001009182,NM_001009183,NM_003616	GEMIN2	gem nuclear organelle associated protein 2
8501	NM_001198810,NM_003627	SLC43A1	solute carrier family 43 member 1
8520	NM_003642,NR_027862	HAT1	histone acetyltransferase 1
8836	NM_003878	GGH	gamma-glutamyl hydrolase
8914	NM_001330295,NM_003920,NR_138471	TIMELESS	timeless circadian clock
9055	NM_001267580,NM_003981,NM_199413	PRC1	protein regulator of cytokinesis 1
9088	NM_001258450,NM_001258451,NM_004203,NM_182687	PKMYT1	protein kinase, membrane associated tyrosine/threonine 1
9133	NM_004701	CCNB2	cyclin B2
9134	NM_057749	CCNE2	cyclin E2
9156	NM_001319224,NM_003686,NM_006027,NM_130398	EXO1	exonuclease 1
9212	NM_001256834,NM_001284526,NM_001313950,NM_001313951,NM_001313952,NM_001313953,NM_001313954,NM_001313955,NM_004217,NR_132730,NR_132731	AURKB	aurora kinase B
9232	NM_001282382,NM_001282383,NM_004219	PTTG1	pituitary tumor-transforming 1
9297	NR_002559	SNORD29	small nucleolar RNA, C/D box 29
9299	NR_002561	SNORD30	small nucleolar RNA, C/D box 30
9304	NR_000008	SNORD22	small nucleolar RNA, C/D box 22
9319	NM_001166260,NM_004237	TRIP13	thyroid hormone receptor interactor 13
9355	NM_004789	LHX2	LIM homeobox 2
9401	NM_004260	RECQL4	RecQ like helicase 4
9493	NM_001281301,NM_004856,NM_138555	KIF23	kinesin family member 23
9582	NM_001270411,NM_004900	APOBEC3B	apolipoprotein B mRNA editing enzyme catalytic subunit 3B
9585	NM_001284259,NM_016195	KIF20B	kinesin family member 20B
9656	NM_014641	MDC1	mediator of DNA damage checkpoint 1
9700	NM_012291	ESPL1	extra spindle pole bodies like 1, separase
9735	NM_014708	KNTC1	kinetochore associated 1
9768	NM_001029989,NM_014736,NR_109934	PCLAF	PCNA clamp associated factor
9787	NM_001146015,NM_014750	DLGAP5	DLG associated protein 5
9824	NM_001286479,NM_001286480,NM_014783,NM_199357	ARHGAP11A	Rho GTPase activating protein 11A
9833	NM_001256685,NM_001256687,NM_001256688,NM_001256689,NM_001256690,NM_001256691,NM_001256692,NM_001256693,NM_014791,NR_046337	MELK	maternal embryonic leucine zipper kinase
9837	NM_021067,NR_134574	GINS1	GINS complex subunit 1
9918	NM_014865	NCAPD2	non-SMC condensin I complex subunit D2
9945	NM_005110	GFPT2	glutamine-fructose-6-phosphate transaminase 2
10024	NM_001100620,NM_001278324,NM_005480	TROAP	trophinin associated protein
10036	NM_005483	CHAF1A	chromatin assembly factor 1 subunit A
10038	NM_001042618,NM_005484	PARP2	poly(ADP-ribose) polymerase 2
10051	NM_001002800,NM_001288753,NM_005496	SMC4	structural maintenance of chromosomes 4
10052	NM_001080383,NM_005497	GJC1	gap junction protein gamma 1
10276	NM_001047160,NM_005863,NR_073040	NET1	neuroepithelial cell transforming 1
10293	NM_005879	TRAIP	TRAF interacting protein
10376	NM_006082	TUBA1B	tubulin alpha 1b
10403	NM_006101	NDC80	NDC80, kinetochore complex component
10460	NM_006342	TACC3	transforming acidic coiled-coil containing protein 3
10465	NM_001330510,NM_006347	PPIH	peptidylprolyl isomerase H
10535	NM_006397	RNASEH2A	ribonuclease H2 subunit A
10541	NM_006401	ANP32B	acidic nuclear phosphoprotein 32 family member B
10592	NM_001042550,NM_001042551,NM_001265602,NM_006444	SMC2	structural maintenance of chromosomes 2
10615	NM_006461	SPAG5	sperm associated antigen 5
10635	NM_001130862,NM_006479	RAD51AP1	RAD51 associated protein 1
10714	NM_006591,NR_046409,NR_046410	POLD3	DNA polymerase delta 3, accessory subunit
10721	NM_199420	POLQ	DNA polymerase theta
10733	NM_001190799,NM_001190801,NM_014264	PLK4	polo like kinase 4
10882	NM_006688	C1QL1	complement C1q like 1
10926	NM_001318060,NM_001318061,NM_001318062,NM_006716	DBF4	DBF4 zinc finger
11004	NM_001297655,NM_001297656,NM_001297657,NM_006845	KIF2C	kinesin family member 2C
11015	NM_006855,NM_016657	KDELR3	KDEL endoplasmic reticulum protein retention receptor 3
11064	NM_001330762,NM_007018	CNTRL	centriolin
11065	NM_001281741,NM_001281742,NM_007019,NM_181799,NM_181800,NM_181801,NR_104036,NR_104037	UBE2C	ubiquitin conjugating enzyme E2 C
11073	NM_007027	TOPBP1	topoisomerase (DNA) II binding protein 1
11113	NM_001206999,NM_007174	CIT	citron rho-interacting serine/threonine kinase
11130	NM_001005413,NM_007057,NM_032997	ZWINT	ZW10 interacting kinetochore protein
11135	NM_152243	CDC42EP1	CDC42 effector protein 1
11157	NM_007080	LSM6	LSM6 homolog, U6 small nuclear RNA and mRNA degradation associated
11168	NM_001128217,NM_001317898,NM_001317900,NM_021144,NM_033222	PSIP1	PC4 and SFRS1 interacting protein 1
11169	NM_001008396,NM_007086	WDHD1	WD repeat and HMG-box DNA binding protein 1
11186	NM_001206957,NM_007182,NM_170712,NM_170713,NM_170714	RASSF1	Ras association domain family member 1
11270	NM_001270707,NM_001270708,NM_001270709,NM_001270710,NM_007243,NR_073065,NR_073066,NR_073072	NRM	nurim (nuclear envelope membrane protein)
11339	NM_001317860,NM_007280	OIP5	Opa interacting protein 5
11340	NM_181503	EXOSC8	exosome component 8
22974	NM_012112	TPX2	TPX2, microtubule nucleation factor
23178	NM_001252119,NM_001252120,NM_001252122,NM_001252124,NM_015148	PASK	PAS domain containing serine/threonine kinase
23204	NM_001313858,NM_015161	ARL6IP1	ADP ribosylation factor like GTPase 6 interacting protein 1
23234	NM_015190	DNAJC9	DnaJ heat shock protein family (Hsp40) member C9
23310	NM_015261	NCAPD3	non-SMC condensin II complex subunit D3
23397	NM_001281710,NM_001281711,NM_001281712,NM_015341	NCAPH	non-SMC condensin I complex subunit H
23404	NM_001282708,NM_001282709,NM_014285,NR_104230	EXOSC2	exosome component 2
23421	NM_001206739,NM_001347145,NM_001347147,NM_001347148,NM_014288,NR_045147	ITGB3BP	integrin subunit beta 3 binding protein
23594	NM_014321,NR_037620	ORC6	origin recognition complex subunit 6
23642	NR_003098	SNHG1	small nucleolar RNA host gene 1
23649	NM_002689	POLA2	DNA polymerase alpha 2, accessory subunit
23658	NM_001130710,NM_001139499,NM_012322,NR_024466	LSM5	LSM5 homolog, U6 small nuclear RNA and mRNA degradation associated
24137	NM_012310	KIF4A	kinesin family member 4A
25788	NM_001205262,NM_001205263,NM_012415	RAD54B	RAD54 homolog B (S. cerevisiae)
25804	NM_001252129,NM_012321	LSM4	LSM4 homolog, U6 small nuclear RNA and mRNA degradation associated
25886	NM_001161580,NM_001161581,NM_015426	POC1A	POC1 centriolar protein A
26147	NM_001009936,NM_001286840,NM_001286842,NM_001286843,NM_015651,NR_104601	PHF19	PHD finger protein 19
26271	NM_001142522,NM_012177	FBXO5	F-box protein 5
26769	NR_003938	SNORD81	small nucleolar RNA, C/D box 81
26771	NR_002574	SNORD102	small nucleolar RNA, C/D box 102
26788	NR_002736	SNORD60	small nucleolar RNA, C/D box 60
26792	NR_002738	SNORD57	small nucleolar RNA, C/D box 57
26798	NR_002589	SNORD51	small nucleolar RNA, C/D box 51
26814	NR_000017	SNORD36B	small nucleolar RNA, C/D box 36B
27101	NM_001007214,NM_014412	CACYBP	calcyclin binding protein
27163	NM_001042402,NM_014435	NAAA	N-acylethanolamine acid amidase
27235	NM_015697	COQ2	coenzyme Q2, polyprenyltransferase
27338	NM_014501	UBE2S	ubiquitin conjugating enzyme E2 S
28231	NM_016354	SLCO4A1	solute carrier organic anion transporter family member 4A1
29089	NM_001310326,NM_014176	UBE2T	ubiquitin conjugating enzyme E2 T
29127	NM_001126103,NM_001126104,NM_001319999,NM_001320000,NM_001320001,NM_001320002,NM_001320003,NM_001320004,NM_001320005,NM_001320006,NM_001320007,NM_013277	RACGAP1	Rac GTPase activating protein 1
29128	NM_001048201,NM_001290050,NM_001290051,NM_001290052,NM_013282	UHRF1	ubiquitin like with PHD and ring finger domains 1
29893	NM_001256014,NM_001256015,NM_001256016,NM_013290,NM_016556,NR_045669,NR_045670,NR_045671	PSMC3IP	PSMC3 interacting protein
29941	NM_001317926,NM_013355	PKN3	protein kinase N3
29980	NM_017613	DONSON	downstream neighbor of SON
51002	NM_001330386,NM_001330387,NM_001330388,NM_001330389,NM_001330390,NM_001330391,NM_001330392,NM_016058	TPRKB	TP53RK binding protein
51060	NM_015913,NR_046405,NR_046406	TXNDC12	thioredoxin domain containing 12
51170	NM_016245	HSD17B11	hydroxysteroid 17-beta dehydrogenase 11
51184	NM_001164372,NM_001164373,NM_016301	GPN3	GPN-loop GTPase 3
51192	NM_001040138,NM_016326,NM_016951,NM_181640,NM_181641	CKLF	chemokine like factor
51203	NM_001243142,NM_001243143,NM_001243144,NM_001301136,NM_016359,NM_018454	NUSAP1	nucleolar and spindle associated protein 1
51435	NM_016240,NM_182826	SCARA3	scavenger receptor class A member 3
51512	NM_016426	GTSE1	G2 and S-phase expressed 1
51514	NM_001286229,NM_001286230,NM_016448	DTL	denticleless E3 ubiquitin protein ligase homolog
51659	NM_016095	GINS2	GINS complex subunit 2
51728	NM_016310	POLR3K	RNA polymerase III subunit K
53827	NM_001164605,NM_001320912,NM_001320913,NM_014164,NM_144779,NR_028406	FXYD5	FXYD domain containing ion transport regulator 5
54058	NM_001286462,NM_001286463,NM_001286476,NM_001286477,NM_058180	C21orf58	chromosome 21 open reading frame 58
54069	NM_018944	MIS18A	MIS18 kinetochore protein A
54780	NM_001167865,NM_017615	NSMCE4A	NSE4 homolog A, SMC5-SMC6 complex component
54821	NM_001009954,NM_017669	ERCC6L	ERCC excision repair 6 like, spindle assembly checkpoint helicase
54892	NM_001281932,NM_001281933,NM_017760,NR_104054	NCAPG2	non-SMC condensin II complex subunit G2
54908	NM_001329639,NM_001329640,NM_001329641,NM_001329642,NM_001329643,NM_017785	SPDL1	spindle apparatus coiled-coil protein 1
54962	NM_001289986,NM_017858	TIPIN	TIMELESS interacting protein
55010	NM_001319988,NM_001319993,NM_001319994,NM_001319995,NM_001319996,NM_017915,NR_135123	PARPBP	PARP1 binding protein
55013	NM_017918	MCUB	mitochondrial calcium uniporter dominant negative beta subunit
55055	NM_001287821,NM_001287822,NM_001287823,NM_017975	ZWILCH	zwilch kinetochore protein
55075	NM_001008224,NM_018003	UACA	uveal autoantigen with coiled-coil domains and ankyrin repeats
55143	NM_001256875,NM_018101	CDCA8	cell division cycle associated 8
55165	NM_001127182,NM_018131	CEP55	centrosomal protein 55
55166	NM_018132	CENPQ	centromere protein Q
55215	NM_001113378,NM_018193	FANCI	Fanconi anemia complementation group I
55247	NM_018248	NEIL3	nei like DNA glycosylase 3
55320	NM_018353	MIS18BP1	MIS18 binding protein 1
55329	NM_018365	MNS1	meiosis specific nuclear structural 1
55345	NM_001350397,NM_018392	ZGRF1	zinc finger GRF-type containing 1
55355	NM_001282962,NM_001282963,NM_018410	HJURP	Holliday junction recognition protein
55388	NM_018518,NM_182751	MCM10	minichromosome maintenance 10 replication initiation factor
55559	NM_017518,NR_073156	HAUS7	HAUS augmin like complex subunit 7
55635	NM_001114120,NM_017779	DEPDC1	DEP domain containing 1
55646	NM_001145725,NM_017816	LYAR	Ly1 antibody reactive
55706	NM_001168551,NM_018087,NR_033142	NDC1	NDC1 transmembrane nucleoporin
55723	NM_018154	ASF1B	anti-silencing function 1B histone chaperone
55732	NM_001320047,NM_001320048,NM_001320050,NM_001320051,NM_018186	C1orf112	chromosome 1 open reading frame 112
55771	NM_018304	PRR11	proline rich 11
55789	NM_001145208,NM_018369	DEPDC1B	DEP domain containing 1B
55835	NM_018451,NR_047594,NR_047595	CENPJ	centromere protein J
55839	NM_001100624,NM_001100625,NM_001270473,NM_001270474,NM_018455	CENPN	centromere protein N
55861	NM_001048221,NM_001048222,NM_001048223,NM_001048224,NM_001048225,NM_001048226,NM_001197139,NM_001197140,NM_018478	DBNDD2	dysbindin domain containing 2
55872	NM_001278945,NM_018492	PBK	PDZ binding kinase
56852	NM_020165	RAD18	RAD18, E3 ubiquitin protein ligase
56906	NM_020147	THAP10	THAP domain containing 10
56925	NM_020169	LXN	latexin
56942	NM_001351967,NM_001351968,NM_001351970,NM_001351973,NM_020188,NR_147838,NR_147839,NR_147840,NR_147841,NR_147842,NR_147843	CMC2	C-X9-C motif containing 2
56992	NM_020242	KIF15	kinesin family member 15
57405	NM_020675	SPC25	SPC25, NDC80 kinetochore complex component
57650	NM_020890	KIAA1524	KIAA1524
60491	NM_001136039,NM_001142355,NM_001142356,NM_021824	NIF3L1	NGG1 interacting factor 3 like 1
63922	NM_022092	CHTF18	chromosome transmission fidelity factor 18
63967	NM_001190481,NM_001330490,NM_022111	CLSPN	claspin
64105	NM_001267038,NM_001349367,NM_001349368,NM_001349369,NM_022145	CENPK	centromere protein K
64151	NM_022346,NR_073124	NCAPG	non-SMC condensin I complex subunit G
64757	NM_022746	MARC1	mitochondrial amidoxime reducing component 1
64785	NM_001126129,NM_001126130,NM_022770	GINS3	GINS complex subunit 3
64946	NM_022909	CENPH	centromere protein H
65057	NM_001082486,NM_001082487,NM_022914	ACD	ACD, shelterin complex subunit and telomerase recruitment factor
78995	NM_001171251,NM_001321310,NM_001321311,NM_024032	C17orf53	chromosome 17 open reading frame 53
79000	NM_001287490,NM_024037	AUNIP	aurora kinase A and ninein interacting protein
79001	NM_001311311,NM_024006,NM_206824	VKORC1	vitamin K epoxide reductase complex subunit 1
79019	NM_001002876,NM_001110215,NM_001304370,NM_001304371,NM_001304372,NM_001304373,NM_024053	CENPM	centromere protein M
79022	NM_001143841,NM_001143842,NM_001143843,NM_024056	TMEM106C	transmembrane protein 106C
79073	NM_024092	TMEM109	transmembrane protein 109
79075	NM_024094	DSCC1	DNA replication and sister chromatid cohesion 1
79172	NM_001199803,NM_001322101,NM_024322,NR_136182,NR_136183,NR_136184	CENPO	centromere protein O
79682	NM_024629,NR_104593	CENPU	centromere protein U
79723	NM_001193424,NM_001193425,NM_001193426,NM_001193427,NM_024670,NR_034181	SUV39H2	suppressor of variegation 3-9 homolog 2
79733	NM_001256371,NM_001256372,NM_024680	E2F8	E2F transcription factor 8
79801	NM_001324318,NM_001324319,NM_024745,NR_136738	SHCBP1	SHC binding and spindle associated 1
79866	NM_001286746,NM_001286747,NM_024808	BORA	bora, aurora kinase A activator
79902	NM_001303276,NM_001330472,NM_024844	NUP85	nucleoporin 85
79915	NM_024857	ATAD5	ATPase family, AAA domain containing 5
79968	NM_001167941,NM_024908	WDR76	WD repeat domain 76
79980	NM_001145315,NM_001145316,NM_001145317,NM_001145318,NM_024918	DSN1	DSN1 homolog, MIS12 kinetochore complex component
80174	NM_025104,NM_145663,NR_036623	DBF4B	DBF4 zinc finger B
80178	NM_025108	C16orf59	chromosome 16 open reading frame 59
80303	NM_001243252,NM_001308395,NM_025202	EFHD1	EF-hand domain family member D1
80346	NM_001316964,NM_001316965,NM_025232	REEP4	receptor accessory protein 4
80864	NM_030652,NR_037860	EGFL8	EGF like domain multiple 8
81620	NM_030928	CDT1	chromatin licensing and DNA replication factor 1
81624	NM_001042517,NM_001258366,NM_001258367,NM_001258368,NM_001258369,NM_001258370,NM_030932	DIAPH3	diaphanous related formin 3
83461	NM_001297602,NM_001297603,NM_001297604,NM_001331019,NM_031299,NR_123727,NR_138531	CDCA3	cell division cycle associated 3
83540	NM_031423,NM_145697	NUF2	NUF2, NDC80 kinetochore complex component
83596	NM_001040668,NM_001282516,NM_001282517,NM_001282519,NM_001282520,NM_001282521,NM_138639,NR_104200,NR_104201,NR_104202,NR_104203,NR_104204,NR_104205	BCL2L12	BCL2 like 12
83903	NM_031965	GSG2	germ cell associated 2, haspin
83990	NM_032043	BRIP1	BRCA1 interacting protein C-terminal helicase 1
84057	NM_001253861,NM_032117,NR_045605	MND1	meiotic nuclear divisions 1
84296	NM_032336	GINS4	GINS complex subunit 4
84306	NM_032346	PDCD2L	programmed cell death 2 like
84318	NM_001130146,NM_001130147,NM_001130148,NM_032358	CCDC77	coiled-coil domain containing 77
84321	NM_032361	THOC3	THO complex 3
84515	NM_001281520,NM_001281521,NM_001281522,NM_032485,NM_182802	MCM8	minichromosome maintenance 8 homologous recombination repair factor
84667	NM_001165967,NM_032580	HES7	hes family bHLH transcription factor 7
84733	NM_005189,NM_032647	CBX2	chromobox 2
84790	NM_001303114,NM_001303115,NM_001303116,NM_001303117,NM_032704	TUBA1C	tubulin alpha 1c
84807	NM_001321831,NM_139239	NFKBID	NFKB inhibitor delta
84823	NM_032737	LMNB2	lamin B2
84904	NM_032818	ARHGEF39	Rho guanine nucleotide exchange factor 39
84930	NM_001172303,NM_001172304,NM_001320756,NM_001320757,NM_032844,NR_135469	MASTL	microtubule associated serine/threonine kinase like
84986	NM_001204300,NM_001256423,NM_032900	ARHGAP19	Rho GTPase activating protein 19
89839	NM_001039841	ARHGAP11B	Rho GTPase activating protein 11B
89958	NM_178448	SAPCD2	suppressor APC domain containing 2
90381	NM_001308025,NM_152259	TICRR	TOPBP1 interacting checkpoint and replication regulator
90390	NM_001282986,NM_080651	MED30	mediator complex subunit 30
90417	NM_001142761,NM_001142762,NM_033286	KNSTRN	kinetochore localized astrin/SPAG5 binding protein
90632	NR_026860,NR_026861	LINC00473	long intergenic non-protein coding RNA 473
91687	NM_001127181,NM_001171182,NM_033319	CENPL	centromere protein L
93081	NM_001286775,NM_001286776,NM_138779,NR_104590	TEX30	testis expressed 30
93185	NM_001206665,NM_001320247,NM_052868	IGSF8	immunoglobulin superfamily member 8
93323	NM_001011699,NM_033417	HAUS8	HAUS augmin like complex subunit 8
94161	NR_000024	SNORD46	small nucleolar RNA, C/D box 46
113115	NM_001099286,NM_001318738,NM_138419	MTFR2	mitochondrial fission regulator 2
113130	NM_080668	CDCA5	cell division cycle associated 5
113452	NM_001329722,NM_001329723,NM_001329724,NM_001329725,NM_033504	TMEM54	transmembrane protein 54
114034	NM_025077	TOE1	target of EGR1, member 1 (nuclear)
114599	NR_000025	SNORD15B	small nucleolar RNA, C/D box 15B
115106	NM_138443,NR_026978	HAUS1	HAUS augmin like complex subunit 1
115703	NM_001172630,NM_052948	ARHGAP33	Rho GTPase activating protein 33
116028	NM_152308,NR_130754	RMI2	RecQ mediated genome instability 2
116832	NM_052969	RPL39L	ribosomal protein L39 like
122769	NM_152329,NM_203467,NR_037792,NR_037793	LRR1	leucine rich repeat protein 1
123096	NM_001039355,NM_001291813,NM_001291814,NM_152333	SLC25A29	solute carrier family 25 member 29
128239	NM_178229	IQGAP3	IQ motif containing GTPase activating protein 3
129401	NM_001287584,NM_001287585,NM_138285,NR_109856	NUP35	nucleoporin 35
145508	NM_152446	CEP128	centrosomal protein 128
146909	NM_001264573,NM_001265577	KIF18B	kinesin family member 18B
146956	NM_001166131,NM_152463	EME1	essential meiotic structure-specific endonuclease 1
147841	NM_001317031,NM_001317032,NM_001317033,NM_182513	SPC24	SPC24, NDC80 kinetochore complex component
148479	NM_153812	PHF13	PHD finger protein 13
150468	NM_001304361,NM_152515,NR_130712	CKAP2L	cytoskeleton associated protein 2 like
151176	NM_001291832	ERFE	erythroferrone
151188	NM_001350068,NM_152522,NR_024526,NR_146422,NR_146423,NR_146424,NR_146425,NR_146426,NR_146427,NR_146428,NR_146429,NR_146430,NR_146431	ARL6IP6	ADP ribosylation factor like GTPase 6 interacting protein 6
151230	NM_144711	KLHL23	kelch like family member 23
151246	NM_001160033,NM_001160046,NM_152524	SGO2	shugoshin 2
151648	NM_001012409,NM_001012410,NM_001012411,NM_001012412,NM_001012413,NM_001199251,NM_001199252,NM_001199253,NM_001199254,NM_001199255,NM_001199256,NM_001199257,NM_138484,NR_131179,NR_131180	SGO1	shugoshin 1
157313	NM_001317906,NM_001317907,NM_152562	CDCA2	cell division cycle associated 2
157570	NM_001017420	ESCO2	establishment of sister chromatid cohesion N-acetyltransferase 2
162494	NM_001330181,NM_138328	RHBDL3	rhomboid like 3
163786	NM_001304829,NM_194292	SASS6	SAS-6 centriolar assembly protein
165055	NM_001303105,NM_001303106,NM_001351544,NM_001351545,NM_001351548,NM_001351549,NM_001351551,NM_001351553,NM_001351554,NM_001351555,NM_001351557,NM_001351559,NM_001351561,NM_001351565,NM_144978,NR_130121,NR_147236,NR_147237,NR_147238	CCDC138	coiled-coil domain containing 138
195828	NM_153695	ZNF367	zinc finger protein 367
199800	NM_001101340	ADM5	adrenomedullin 5 (putative)
200845	NM_001128214,NM_153331	KCTD6	potassium channel tetramerization domain containing 6
201161	NM_181716	CENPV	centromere protein V
201299	NM_001034836,NM_001163120,NM_001163121,NM_001163122,NM_001163124,NM_001163125,NM_001163130,NM_001330194,NM_145654,NR_027996,NR_027997,NR_027998,NR_027999,NR_028000	RDM1	RAD52 motif containing 1
201725	NM_001008393,NR_077234,NR_077235	C4orf46	chromosome 4 open reading frame 46
220042	NM_145018	DDIAS	DNA damage induced apoptosis suppressor
220134	NM_001039535,NM_145060	SKA1	spindle and kinetochore associated complex subunit 1
221150	NM_001166017,NM_145061	SKA3	spindle and kinetochore associated complex subunit 3
254531	NM_153613	LPCAT4	lysophosphatidylcholine acyltransferase 4
259266	NM_001206846,NM_018136	ASPM	abnormal spindle microtubule assembly
283643	NM_001134875,NM_001134876,NM_001134877,NM_001198983	C14orf80	chromosome 14 open reading frame 80
284403	NM_001083961,NM_173636	WDR62	WD repeat domain 62
284992	NM_001080539	CCDC150	coiled-coil domain containing 150
286151	NM_001029860,NR_036491	FBXO43	F-box protein 43
286826	NM_001270409,NM_001270410,NM_173083	LIN9	lin-9 DREAM MuvB core complex component
338761	NM_001008223	C1QL4	complement C1q like 4
348738	NM_182626	C2orf48	chromosome 2 open reading frame 48
374393	NM_001142703,NM_001142704,NM_198947	FAM111B	family with sequence similarity 111 member B
375444	NM_198566	C5orf34	chromosome 5 open reading frame 34
387103	NM_001012507,NM_001286524,NM_001286525,NR_104462	CENPW	centromere protein W
387893	NM_001324504,NM_001324505,NM_001324506,NM_020382,NR_136910	KMT5A	lysine methyltransferase 5A
399815	NR_027282	LOC399815	chromosome 10 open reading frame 88 pseudogene
406900	NR_029831	MIR106B	microRNA 106b
440081	NR_033399	DDX12P	DEAD/H-box helicase 12, pseudogene
440145	NM_001071775	MZT1	mitotic spindle organizing protein 1
441478	NM_001004354	NRARP	NOTCH-regulated ankyrin repeat protein
494143	NM_001008708,NM_001346127	CHAC2	ChaC cation transport regulator homolog 2
574042	NR_002327	SNORA10	small nucleolar RNA, H/ACA box 10
594839	NR_002436	SNORA33	small nucleolar RNA, H/ACA box 33
619569	NR_002590	SNORA41	small nucleolar RNA, H/ACA box 41
641648	NR_002598	SNORD87	small nucleolar RNA, C/D box 87
642799	NM_001277324,NM_001277324_dup1	NPIPA2	nuclear pore complex interacting protein family member A2
642846	NR_024374	LOC642846	DEAD/H (Asp-Glu-Ala-Asp/His) box polypeptide 11-like
653820	NM_001100910,NM_001320149	FAM72B	family with sequence similarity 72 member B
654320	NR_002920	SNORA8	small nucleolar RNA, H/ACA box 8
692063	NR_003032	SNORA32	small nucleolar RNA, H/ACA box 32
692088	NR_003044	SNORD50B	small nucleolar RNA, C/D box 50B
692106	NR_003054	SNORD65	small nucleolar RNA, C/D box 65
692109	NR_003057	SNORD69	small nucleolar RNA, C/D box 69
692201	NR_004399	SNORD86	small nucleolar RNA, C/D box 86
692212	NR_003077	SNORD99	small nucleolar RNA, C/D box 99
728554	NR_003615	LOC728554	THO complex 3 pseudogene
728715	NR_144634	LOC728715	ovostatin homolog 2
729533	NM_001123168,NM_001317901,NR_134239	FAM72A	family with sequence similarity 72 member A
100113378	NR_003684	SNORD119	small nucleolar RNA, C/D box 119
100128191	NR_027157	TMPO-AS1	TMPO antisense RNA 1
100288637	NR_038253,NR_038254,NR_038255	LOC100288637	OTU deubiquitinase 7A pseudogene
100302137	NR_031735	MIR1914	microRNA 1914
100532732	NR_037846	MSH5-SAPCD1	MSH5-SAPCD1 readthrough (NMD candidate)
100616292	NR_039839	MIR4690	microRNA 4690
101927572	NM_001290056,NM_001347907	LOC101927572	uncharacterized LOC101927572
101927809	NR_134605	LOC101927809	uncharacterized LOC101927809
102465435	NR_106785	MIR6727	microRNA 6727
102465667	NR_106960	MIR7110	microRNA 7110
102465879	NR_107052	MIR8085	microRNA 8085
102466734	NR_106841	MIR6783	microRNA 6783
109617010	NR_145765	SNORA77B	small nucleolar RNA, H/ACA box 77B
